# Supplementary material for: Effects of toner-handling work on respiratory function, chest X-ray findings, and biomarkers of inflammation, allergy, and oxidative stress: a 10-year prospective Japanese cohort study
Source: BMC Pulm Med. 2020 Oct 27;20:280. doi: 10.1186/s12890-020-01320-6 (PMC7590607; doi:10.1186/s12890-020-01320-6)
Supplement: Supplementary file 1 — Additional file 1. Comparison of discontinued biomarkers between the toner-handling group and non-toner-handling groups. [file 12890_2020_1320_MOESM1_ESM.xlsx]

## Sheet: Sheet1
Additional file 1. Comparison of discontinued biomarkers between the toner-handling and non-toner-handling groups
Parameters (unit)	Toner-handling group		Non-toner-handling group		P-value		Toner-handling group		Non-toner-handling group		P-value		Toner-handling group		Non-toner-handling group		P-value
	M	(SD)	M	(SD)			M	(SD)	M	(SD)			M	(SD)	M	(SD)
	First follow-up survey						Second follow-up survey						Third follow-up survey
IL-4 (pg/ml)	13	-33	13.3	-24.5	0.853		12.7	-30.7	18.1	-116.6	0.317		15.3	-39.9	17.7	-29.7	0.273
IL-6 (pg/ml)	1.3	-2.1	1.3	-1.7	0.997		2.2	-12	1.2	-1.7	0.019		1.3	-2	1.3	-2.6	0.822
IL-8 (pg/ml)	1.5	-3.8	1.4	-2.3	0.448		1.4	-3.1	1.5	-3.9	0.882		1.4	-2.7	1.3	-1.6	0.346
IFN-γ (IU/ml)	0.1	-0.1	0.09	-0.1	0.055		0.07	-0.1	0.06	0	0.008		0.05	0	0.05	0	0.914
	Fourth follow-up survey						Fifth follow-up survey
IL-4 (pg/ml)	16	-45	14.3	-19.2	0.447		15.9	-75.8	14.7	-31.1	0.741
IL-6 (pg/ml)	1.3	-1.8	1.3	-3.1	0.909		1.3	-1.7	1.4	-3	0.57
IL-8 (pg/ml)	1.6	-2.8	1.8	-3.5	0.342		2.1	-6.6	2	-3.7	0.836
IFN-γ (IU/ml)	0.05	0	0.05	0	0.814		0.05	-0.1	0.06	-0.1	0.844
M: mean, SD: standard deviation, IL: interleukin, IFN-γ: interferon-gamma, P-value: P-value was obtained with the simple t-test and Welch’s t-test
